# Supplementary material for: Antibiotic use in mandarin production (Citrus reticulata Blanco) in major mandarin-producing areas in Thailand: A survey assessment
Source: PLoS One. 2019 Nov 13;14(11):e0225172. doi: 10.1371/journal.pone.0225172 (PMC6853317; doi:10.1371/journal.pone.0225172)
Supplement: S4 File — (XLSX) [file pone.0225172.s004.xlsx]

## Sheet: Sheet1
code 0 = missing
ID No.	Name	2	3	4	please identify	5	6	please identify	7	8	8 recode	9	10	11.1	11.2	11.3	11.4	11.5	11.6	11.7	11.8	11.9	11.1	11.11	11.11.1	12	13.1	13.2	13.3	13.4	13.5	13.6	14.1	14.2	14.3	14.4	14.5	14.5.1	15	15.1	16.1	16.2	16.3	16.4	16.5	16.5.1	16.6	16.6.1	17.1
1		1	38	1	0	5	1	0	6	5	1	200	1	1	1	0	1	1	1	1	0	0	0	0	0	2	0	1	1	0	0	1	1	0	0	0	0	0	2	1	0	0	1	0	0	0	0	0	1
2		1	26	1	0	6	1	0	9	4.5	1	800	1	1	0	0	1	0	0	1	0	1	0	0	0	1	0	1	1	0	0	1	1	0	1	0	0	0	2	1	0	0	0	0	1	1	0	0	1
3		1	53	1	0	4	2	1	16	15	2	2000	1	1	1	0	1	0	0	1	0	1	0	0	0	4	0	1	0	0	0	1	1	1	1	0	0	0	2	2	0	0	1	0	0	0	0	0	1
4		1	45	2	0	4	2	1	19	100	3	7000	1	1	1	0	1	1	1	1	1	1	0	0	0	4	0	1	0	0	0	1	1	1	1	0	0	0	2	2	0	0	1	0	0	0	0	0	1
5		2	46	3	0	2	1	0	19	700	3	80000	1	1	1	1	1	1	1	1	1	1	1	0	0	3	0	1	0	0	0	1	1	0	0	0	1	0	2	1	0	0	1	0	0	0	0	0	1
6		1	58	1	0	2	1	0	19	700	3	70000	1	1	1	0	1	1	1	1	0	0	1	0	0	1	0	1	0	0	0	1	1	0	1	1	0	0	2	2	0	0	1	0	0	0	0	0	1
7		1	58	1	0	2	1	0	13	12	2	2500	1	1	0	0	1	0	1	1	0	1	1	0	0	1	0	0	0	0	0	1	1	0	0	1	0	0	2	2	0	0	1	0	0	0	0	0	1
8		1	60	1	0	2	1	0	2	3	1	200	1	1	0	0	0	0	0	0	0	0	0	0	0	1	0	0	0	0	0	1	1	0	0	0	1	0	2	1	0	0	1	0	0	0	0	0	1
9		1	53	1	0	3	1	0	12	4	1	300	1	1	1	0	0	0	0	1	1	1	1	1	2	1	0	0	0	0	0	1	1	0	0	1	0	0	2	1	0	0	0	0	1	1	0	0	1
10		1	38	1	0	6	1	0	13	35	2	3250	1	1	1	0	1	0	0	1	0	1	1	0	0	4	0	1	0	0	0	1	1	0	0	0	1	0	2	1	0	0	1	0	0	0	0	0	1
11		1	36	1	0	3	1	0	5	15	2	1500	1	1	1	0	1	1	1	1	0	1	1	0	0	2	0	0	0	0	0	1	1	0	1	1	0	0	2	2	0	0	1	0	0	0	0	0	1
12		1	51	1	0	2	1	0	17	45	2	4000	1	1	1	0	1	0	0	1	1	1	1	0	0	4	0	1	0	0	0	1	1	0	0	0	0	0	2	1	0	0	1	0	0	0	0	0	1
13		1	57	1	0	4	1	0	19	2	1	450	1	0	0	0	0	0	0	1	0	0	0	0	0	0	0	0	0	0	0	0	0	0	0	0	0	0	2	3	0	0	1	0	0	0	0	0	1
14		1	35	1	0	6	1	0	9	30	2	2000	1	1	0	0	1	0	1	1	1	1	1	0	0	3	0	1	0	0	0	1	1	0	1	1	0	0	2	2	0	0	1	0	0	0	0	0	1
15		1	37	1	0	4	1	0	2	12	2	1000	1	1	1	0	1	1	1	1	1	0	1	0	0	2	1	0	0	0	0	1	1	0	1	1	0	0	2	1	0	0	1	0	0	0	0	0	1
16		1	59	1	0	2	1	0	2	20	2	2000	1	1	1	0	1	1	1	1	1	0	0	0	0	2	1	0	0	0	0	1	1	0	1	1	0	0	2	2	0	0	1	0	0	0	0	0	1
17		1	51	1	0	2	2	2	14	12	2	1100	1	1	1	1	1	0	0	1	1	0	0	1	1	4	1	0	0	0	0	1	1	1	0	1	0	0	2	2	0	0	1	0	0	0	0	0	1
18		1	56	1	0	2	2	2	12	18	2	1900	1	1	0	0	1	0	0	1	0	0	0	0	0	1	0	1	1	0	0	1	1	0	0	1	0	0	2	2	0	0	1	0	0	0	0	0	1
19		1	52	1	0	2	2	1	14	10	2	2000	1	1	0	0	1	0	1	1	0	1	1	0	0	2	0	1	0	0	0	1	1	0	1	1	0	0	2	2	0	0	0	0	1	1	0	0	1
20		2	55	1	0	2	1	0	17	20	2	1400	1	1	0	0	1	0	1	1	0	0	0	0	0	3	0	1	1	0	1	1	0	1	0	1	0	0	2	2	0	0	1	0	0	0	0	0	1
21		1	47	2	0	2	1	0	14	20	2	2800	1	0	0	0	0	0	0	1	0	0	0	1	2	0	0	0	0	0	0	0	0	0	0	0	0	0	2	3	0	0	1	0	0	0	0	0	1
22		1	58	1	0	2	1	0	17	3	1	400	1	1	1	0	0	0	0	1	0	0	0	0	0	1	0	0	0	0	0	1	1	0	0	0	1	0	2	3	0	0	1	0	0	0	0	0	1
23		1	68	1	0	2	1	0	15	8	1	1200	1	1	0	0	0	0	1	1	0	0	0	0	0	1	0	0	0	0	0	1	1	0	0	1	0	0	2	2	0	0	1	0	0	0	0	0	1
24		1	48	1	0	2	2	3	17	10	2	1000	1	1	1	0	0	0	1	0	0	0	0	0	0	1	0	0	0	0	0	1	1	0	0	0	0	0	2	3	0	0	1	0	0	0	0	0	1
25		1	70	1	0	2	1	0	17	30	2	3000	1	1	1	1	1	1	1	1	1	1	1	0	0	4	0	1	0	0	0	1	1	0	0	0	0	0	2	1	0	0	0	0	1	1	0	0	1
26		1	35	1	0	6	2	1	19	60	3	5000	1	1	1	0	1	0	1	1	0	1	0	0	0	1	0	1	0	0	0	1	1	0	0	1	0	0	2	3	0	0	1	0	0	0	0	0	1
27		1	23	2	0	6	2	1	16	20	2	3000	1	1	1	1	1	0	0	0	1	0	0	0	0	1	0	1	1	0	0	1	1	0	0	1	0	0	2	2	0	0	1	0	0	0	0	0	1
28		1	62	1	0	2	2	1	14	15	2	1000	1	1	1	1	1	0	0	1	1	1	1	0	0	1	1	0	0	0	0	1	1	0	1	1	0	0	2	2	0	0	1	0	0	0	0	0	1
29		2	55	1	0	2	1	0	18	6	1	580	1	1	0	0	1	0	1	1	0	0	1	0	0	1	1	0	0	0	0	1	0	0	1	1	0	0	2	2	0	0	1	0	0	0	0	0	1
30		1	53	1	0	2	1	0	14	13	2	1000	1	1	0	0	1	0	0	1	0	1	0	0	0	1	1	0	0	1	0	1	1	0	1	1	0	0	2	1	0	0	1	0	0	0	0	0	1
31		1	37	1	0	7	1	0	12	7	1	700	1	1	0	0	1	0	1	1	0	0	1	0	0	1	0	1	0	0	0	1	1	0	1	1	0	0	2	2	0	0	1	0	0	0	0	0	1
32		1	41	1	0	6	2	1	2	8.5	1	1600	1	1	0	0	0	0	0	1	0	0	0	1	2	1	0	0	0	0	0	1	0	0	0	1	0	0	2	3	0	0	1	0	0	0	0	0	1
33		2	37	1	0	7	1	0	2	7	1	500	1	1	1	0	0	0	1	1	0	0	0	0	0	1	1	0	1	0	0	1	0	0	0	1	0	0	2	2	0	0	1	0	0	0	0	0	1
34		1	35	1	0	6	1	0	2	40	2	4500	1	1	0	0	1	1	1	1	1	1	1	0	0	1	0	1	0	0	0	1	1	0	1	1	0	0	2	2	0	0	1	0	0	0	0	0	1
35		1	56	1	0	4	2	4	17	25	2	2000	1	1	0	0	1	0	0	1	0	1	1	0	0	1	0	1	1	0	0	1	1	1	0	1	0	0	2	1	0	0	1	0	0	0	0	0	1
36		1	53	1	0	5	1	0	18	30	2	2500	1	1	0	0	0	0	0	1	0	1	1	0	0	1	0	1	0	0	0	1	1	0	0	1	0	0	2	2	0	0	0	0	1	1	0	0	1
37		1	62	1	0	2	1	0	17	15	2	1000	1	0	0	0	1	0	0	0	0	0	0	0	0	0	0	0	0	0	0	0	0	0	0	0	0	0	2	3	0	0	1	0	0	0	0	0	1
38		1	40	1	0	5	2	4	20	20	2	2000	1	1	0	0	1	0	1	1	0	1	0	0	0	3	0	0	0	0	1	1	1	0	0	0	0	0	2	1	0	0	1	0	0	0	0	0	1
39		1	39	1	0	4	1	0	19	20	2	2000	1	0	0	0	1	0	0	1	0	0	0	0	0	0	0	0	0	0	0	0	0	0	0	0	0	0	2	3	0	0	1	0	0	0	0	0	1
40		1	56	1	0	4	2	4	16	4	1	400	1	1	1	1	1	0	0	1	0	0	0	0	0	1	0	1	1	0	1	1	0	0	1	1	0	0	2	2	0	0	1	0	0	0	0	0	1
41		1	54	1	0	2	1	0	18	200	3	10000	1	1	1	0	1	0	0	1	0	1	0	0	0	1	0	1	1	0	1	1	0	0	1	1	0	0	2	1	0	0	1	0	0	0	0	0	1
42		1	37	1	0	3	1	0	2	3.5	1	600	1	0	0	0	1	0	0	1	0	0	1	0	0	0	0	0	0	0	0	0	0	0	0	0	0	0	2	3	0	0	1	0	0	0	0	0	1
43		1	50	1	0	3	1	0	8	30	2	3500	1	1	0	0	0	1	0	0	0	0	1	0	0	1	0	1	0	0	0	1	0	1	0	1	0	0	2	2	0	0	1	0	0	0	0	0	1
44		1	53	1	0	4	1	0	9	10	2	800	1	1	0	0	1	0	0	1	0	0	1	0	0	1	0	1	0	0	0	1	0	1	0	1	0	0	2	2	0	0	1	0	0	0	0	0	1
45		1	35	1	0	5	1	0	5	7	1	800	1	1	0	0	0	0	0	1	0	1	1	0	0	1	0	1	0	0	0	1	1	0	0	0	0	0	2	1	0	0	1	0	0	0	0	0	1
46		1	53	1	0	2	1	0	1	4	1	400	1	1	1	0	1	1	1	1	1	0	1	0	0	1	0	1	0	0	0	1	1	1	0	0	0	0	2	1	0	0	1	0	0	0	0	0	1
47		2	46	1	0	4	1	0	5	2	1	120	1	1	1	0	0	0	0	1	0	0	1	0	0	1	1	0	0	0	1	1	1	1	0	0	0	0	2	1	0	0	1	0	0	0	0	0	1
48		2	49	1	0	2	1	0	2	6	1	600	1	1	0	0	1	0	0	1	0	0	0	0	0	1	0	1	0	0	0	1	1	1	0	0	0	0	2	1	0	0	1	0	0	0	0	0	1
49		1	57	1	0	2	1	0	16	6	1	600	1	0	0	0	0	0	0	1	0	0	0	1	3	0	0	0	0	0	0	0	0	0	0	0	0	0	2	3	0	0	1	0	0	0	0	0	1
50		2	46	1	0	6	1	0	16	6	1	600	1	1	1	0	1	0	1	1	0	0	0	0	0	1	0	1	0	0	0	1	1	0	0	1	0	0	2	2	0	0	1	0	0	0	0	0	1
51		1	57	1	0	6	1	0	13	7	1	600	1	1	0	0	0	0	0	1	0	0	0	0	0	1	0	1	0	0	0	1	1	1	0	1	0	0	2	2	0	0	1	0	0	0	0	0	1
52		1	48	1	0	4	2	5	19	15	2	1500	1	0	0	0	0	0	0	1	0	0	0	0	0	0	0	0	0	0	0	0	0	0	0	0	0	0	2	3	0	0	1	0	0	0	0	0	1
53		1	56	1	0	3	2	5	15	15	2	1500	1	1	1	1	0	0	0	1	0	0	0	0	0	1	1	0	0	0	0	1	1	1	0	1	0	0	2	2	0	0	1	0	0	0	0	0	1
54		1	52	1	0	6	1	0	12	20	2	2000	1	1	0	0	1	0	1	1	0	0	1	0	0	1	1	0	0	0	0	1	1	0	1	0	0	0	2	1	0	0	1	0	0	0	0	0	1
55		2	55	1	0	1	1	0	3	5	1	500	1	0	0	0	0	0	0	1	0	0	0	0	0	0	0	0	0	0	0	0	0	0	0	0	0	0	2	3	0	0	1	0	0	0	0	0	1
56		1	34	1	0	6	1	0	9	20	2	2000	1	1	0	0	1	0	0	1	0	0	0	0	0	1	0	1	0	0	1	1	1	0	0	1	0	0	2	3	0	0	1	0	0	0	0	0	1
57		2	49	1	0	4	1	0	12	18	2	1800	1	0	0	0	1	0	0	1	0	0	0	0	0	0	0	0	0	0	0	0	0	0	0	0	0	0	2	3	0	0	1	0	0	0	0	0	1
58		1	56	1	0	2	1	0	11	30	2	3000	1	1	1	0	1	1	0	1	0	1	0	0	0	3	1	1	1	0	0	1	0	0	1	1	0	0	2	2	0	0	1	0	0	0	0	0	1
59		1	47	1	0	4	1	0	2	4	1	600	1	1	1	0	1	0	1	1	0	0	0	0	0	1	1	0	1	0	0	1	0	0	0	1	0	0	2	2	0	0	1	0	0	0	0	0	1
60		1	58	1	0	3	1	0	14	4	1	350	1	1	0	0	0	0	1	1	0	0	0	0	0	4	0	1	0	0	0	1	1	0	1	1	0	0	2	2	0	0	1	0	0	0	0	0	1
61		1	33	1	0	6	1	0	12	14	2	2100	1	1	0	0	0	0	0	1	0	1	0	1	4	1	0	1	0	0	1	1	1	0	1	0	0	0	2	1	0	0	1	0	0	0	0	0	1
62		2	47	1	0	2	2	6	13	40	2	3500	1	1	0	0	1	0	1	1	0	0	0	0	0	1	0	1	0	0	0	1	1	0	1	1	0	0	2	2	0	0	1	0	0	0	0	0	1
63		2	32	1	0	6	1	0	19	30	2	1850	1	0	0	0	0	0	0	0	1	0	0	0	0	0	0	0	0	0	0	0	0	0	0	0	0	0	2	3	0	0	1	0	0	0	0	0	1
64		1	47	3	0	2	1	0	24	700	3	80000	1	1	1	1	1	1	1	1	1	0	0	0	0	2	0	1	0	0	1	1	0	0	0	0	1	0	2	2	0	0	1	0	0	0	0	0	1
65		1	37	3	0	6	1	0	4	1200	3	136000	1	1	1	1	1	1	1	1	1	1	0	0	0	2	0	1	0	0	1	1	0	0	0	0	1	0	2	2	0	0	1	0	0	0	0	0	1
66		2	32	3	0	6	1	0	6	3000	3	100000	1	1	1	0	0	0	0	1	0	0	0	0	0	2	1	0	0	0	1	1	1	0	1	0	0	0	2	1	0	0	0	0	1	1	0	0	1
67		2	25	3	0	3	1	0	19	300	3	6000	1	1	0	0	1	0	0	1	0	1	0	0	0	1	1	0	0	0	1	1	1	0	1	0	0	0	2	1	0	0	1	0	0	0	0	0	1
68		2	51	1	0	2	1	0	11	40	2	3000	1	1	0	0	0	0	0	1	0	1	0	0	0	1	1	1	0	0	0	1	1	0	0	0	0	0	2	3	0	0	1	0	0	0	0	0	1
69		2	35	2	0	4	1	0	11	10	2	750	1	0	0	0	0	0	0	1	0	1	0	0	0	0	0	0	0	0	0	0	0	0	0	0	0	0	2	3	0	0	1	0	0	0	0	0	1
70		2	41	2	0	3	1	0	11	10	2	750	1	0	0	0	0	0	0	1	0	1	0	0	0	0	0	0	0	0	0	0	0	0	0	0	0	0	2	3	0	0	1	0	0	0	0	0	1
71		2	43	3	0	2	1	0	39	400	3	20000	1	1	0	0	1	0	0	1	0	1	1	0	0	1	0	1	1	0	1	1	1	0	1	1	0	0	2	1	0	0	1	0	0	0	0	0	1
72		1	37	3	0	2	1	0	3	100	3	4500	1	1	1	1	1	1	1	1	0	1	0	0	0	2	0	0	0	0	0	1	1	0	0	0	0	0	2	2	0	0	1	0	0	0	0	0	1
73		2	43	3	0	5	1	0	24	1800	3	40000	1	1	0	0	1	0	0	1	0	1	1	0	0	1	0	1	1	0	1	1	1	0	0	1	0	0	2	4	0	0	1	0	0	0	0	0	1
74		2	49	3	0	6	1	0	24	800	3	18000	1	1	1	0	1	0	0	1	0	1	1	0	0	1	0	0	1	0	1	1	1	0	1	1	0	0	2	1	0	0	1	0	0	0	0	0	1
75		2	30	3	0	6	1	0	41	600	3	40000	1	1	1	1	1	1	1	1	0	1	0	0	0	1	0	1	1	0	1	1	1	0	1	1	0	0	2	1	0	0	1	0	0	0	0	0	1
76		2	25	3	0	6	1	0	41	300	3	10000	1	1	1	0	1	1	1	1	0	1	1	0	0	1	0	1	1	0	1	1	1	0	1	1	0	0	2	4	0	0	1	0	0	0	0	0	1
77		2	46	1	0	2	1	0	18	50	3	4000	1	1	0	0	1	1	0	1	0	1	0	0	0	1	0	1	1	0	0	1	1	0	1	0	0	0	2	1	0	0	1	0	0	0	0	0	1
78		2	41	1	0	6	1	0	5	4	1	500	1	1	1	1	1	0	0	1	1	0	0	0	0	1	1	0	0	0	1	1	1	1	0	0	0	0	2	1	0	0	0	0	1	1	0	0	1
79		1	34	2	0	6	1	0	14	14	2	1300	1	1	1	0	1	0	0	1	0	0	0	0	0	1	1	0	1	0	1	1	1	1	0	0	0	0	2	1	0	0	1	0	0	0	0	0	1
80		1	57	1	0	2	1	0	14	11	2	1200	1	0	1	0	0	0	0	1	0	1	0	0	0	0	0	0	0	0	0	0	0	0	0	0	0	0	2	1	0	0	1	0	0	0	0	0	1
81		1	60	1	0	2	1	0	11	15	2	1200	1	1	0	0	1	1	1	1	0	1	0	0	0	4	0	1	0	0	0	1	1	0	0	0	0	0	2	1	0	0	1	0	0	0	0	0	1
82		2	52	3	0	4	1	0	32	400	3	24000	1	1	1	0	1	1	1	1	0	1	0	0	0	1	1	1	1	1	1	1	1	1	0	0	0	0	2	2	0	0	1	0	0	0	0	0	1
83		2	56	1	0	2	1	0	9	10	2	1800	1	1	1	0	1	1	0	1	1	1	1	0	0	2	0	1	0	0	0	1	1	0	1	1	0	0	2	2	0	0	1	0	0	0	0	0	1
84		1	37	1	0	6	1	0	12	13	2	1300	1	1	1	0	1	0	0	1	0	0	0	0	0	1	0	0	1	0	0	1	1	0	0	0	0	0	2	3	0	0	1	0	0	0	0	0	1
85		1	58	1	0	2	1	0	14	5	1	500	1	1	0	0	1	1	1	1	0	0	1	0	0	1	0	1	0	0	0	1	1	0	1	0	0	0	2	1	0	0	1	0	0	0	0	0	1
86		1	56	1	0	2	1	0	5	7	1	700	1	1	1	0	1	0	1	1	0	1	0	0	0	1	0	1	1	0	1	1	1	0	0	0	1	0	2	1	0	0	1	0	0	0	0	0	1
87		1	21	2	0	6	1	0	12	10	2	1500	1	1	0	0	0	0	0	0	0	0	0	0	0	1	0	0	0	0	0	1	1	0	0	0	1	0	2	1	0	0	1	0	0	0	0	0	1
88		2	42	1	0	6	1	0	19	10	2	400	1	1	0	0	1	0	0	1	1	1	1	0	0	1	0	0	0	0	0	1	1	0	0	0	1	0	2	1	0	0	1	0	0	0	0	0	1
89		1	58	1	0	2	2	5	6	40	2	2000	1	1	1	0	1	1	1	1	0	1	0	0	0	1	0	1	0	0	0	1	1	1	0	0	0	0	2	1	0	0	1	0	0	0	0	0	1
90		1	51	1	0	4	2	5	17	40	2	5000	1	1	1	0	1	1	1	1	1	1	0	0	0	1	0	1	0	0	0	1	1	0	1	0	0	0	2	1	0	0	1	0	0	0	0	0	1
91		1	37	1	0	1	2	1	14	5	1	625	1	1	1	0	1	1	1	1	1	1	1	0	0	1	0	1	0	0	0	1	1	0	1	0	0	0	2	1	0	0	1	0	0	0	0	0	1
92		1	59	1	0	2	2	1	15	38	2	3500	1	1	1	0	1	1	1	1	0	1	0	0	0	1	0	1	0	0	0	1	1	0	1	0	0	0	2	1	0	0	0	0	1	1	0	0	1
93		1	47	1	0	2	2	1	17	12	2	2000	1	1	1	0	1	1	1	1	0	1	0	0	0	1	0	1	0	0	0	1	1	0	1	0	0	0	2	1	0	0	1	0	0	0	0	0	1
94		1	52	1	0	2	2	1	13	25	2	3000	1	1	1	0	1	1	1	1	1	1	1	0	0	1	0	1	0	0	0	1	1	1	0	0	0	0	2	1	0	0	0	0	1	1	0	0	1
95		1	58	1	0	2	2	1	12	3.5	1	400	1	1	1	0	1	0	0	1	0	1	1	0	0	1	0	1	0	0	0	1	1	0	1	0	0	0	2	1	0	0	1	0	0	0	0	0	1
96		1	48	1	0	3	1	0	15	20	2	3500	1	1	1	0	1	0	0	1	0	1	1	0	0	2	0	1	1	0	0	1	1	1	0	0	0	0	2	4	0	0	1	0	0	0	0	0	1
97		1	40	1	0	4	2	1	12	5	1	500	1	1	0	0	1	0	0	1	0	1	0	0	0	1	0	1	0	0	1	1	1	0	1	0	0	0	2	1	0	0	1	0	0	0	0	0	1
98		1	50	1	0	2	2	1	2	18	2	2500	1	1	1	0	1	0	1	1	1	0	1	0	0	1	0	1	0	0	1	1	0	0	1	1	0	0	2	2	0	0	0	0	1	1	0	0	1
99		1	49	1	0	4	2	1	0	5	1	1034	1	1	0	0	0	0	0	1	0	0	0	0	0	1	0	0	1	0	0	1	1	0	1	1	0	0	2	2	0	0	1	0	0	0	0	0	1
100		1	53	1	0	2	2	1	12	8	1	1100	1	1	1	0	1	0	1	1	1	1	1	0	0	2	0	1	0	0	1	1	1	0	1	0	0	0	2	1	0	0	1	0	0	0	0	0	1
101		1	52	1	0	4	2	1	16	30	2	3000	1	0	0	0	1	0	0	1	1	0	1	0	0	0	0	0	0	0	0	0	0	0	0	0	0	0	2	2	0	0	0	0	1	1	0	0	1
102		1	58	1	0	4	2	1	1	25	2	2400	1	1	0	0	1	0	1	1	0	1	1	0	0	1	0	1	0	0	1	1	1	0	1	1	0	0	2	2	0	0	1	0	0	0	0	0	1
103		1	65	1	0	5	2	1	16	20	2	1500	1	1	0	0	0	0	0	1	0	0	1	0	0	1	1	0	0	0	1	1	1	0	1	1	0	0	2	2	0	0	1	0	0	0	0	0	1
104		1	60	1	0	2	2	7	14	10	2	1000	1	1	1	0	1	0	0	1	0	1	0	0	0	1	0	1	1	0	1	1	1	1	0	0	0	0	2	2	0	0	1	0	0	0	0	0	1
105		2	62	1	0	2	2	1	4	6	1	1200	1	1	1	0	1	0	0	1	0	1	1	0	0	1	0	1	1	0	0	1	1	1	0	1	0	0	2	4	0	0	1	0	0	0	0	0	1
106		1	51	1	0	2	1	0	19	7	1	600	1	0	1	0	1	1	1	1	0	0	1	0	0	0	0	0	0	0	0	0	0	0	0	0	0	0	2	1	0	0	1	0	0	0	0	0	1
107		1	50	1	0	2	2	1	7	40	2	3500	1	0	0	0	1	0	0	1	0	0	0	0	0	0	0	0	0	0	0	0	0	0	0	0	0	0	2	1	0	0	1	0	0	0	0	0	1
108		1	61	1	0	2	2	1	32	80	3	6500	1	1	1	0	1	1	0	1	0	1	0	0	0	1	0	1	0	0	0	1	1	0	0	0	0	0	2	5	0	0	1	0	0	0	0	0	1
109		2	54	1	0	3	2	1	2	4	1	360	1	1	0	0	0	1	1	1	0	0	1	0	0	1	0	1	0	0	0	1	1	1	0	1	0	0	2	4	0	0	0	0	1	1	0	0	1
110		2	55	1	0	4	2	1	14	7	1	1400	1	0	0	0	1	0	0	1	0	1	0	0	0	0	0	0	0	0	0	0	0	0	0	0	0	0	2	2	0	0	1	0	0	0	0	0	1
111		1	30	1	0	4	1	0	5	11	2	1100	1	1	0	0	0	0	1	0	1	0	0	0	0	1	0	1	0	0	1	1	1	0	0	0	0	0	2	4	0	0	0	0	1	1	0	0	1
112		1	51	1	0	2	2	1	13	4	1	500	1	1	0	1	1	0	1	1	0	1	1	0	0	1	0	1	0	0	0	1	1	0	0	1	0	0	2	2	0	0	1	0	0	0	0	0	1
113		1	53	1	0	4	2	1	14	12	2	3000	1	1	1	0	1	1	1	1	0	1	1	0	0	1	0	1	0	0	0	1	1	0	0	1	0	0	2	1	0	0	1	0	0	0	0	0	1
114		2	53	1	0	2	2	1	7	5	1	1110	1	1	1	1	1	1	1	1	0	0	1	0	0	2	1	1	0	0	0	1	1	0	0	1	0	0	2	2	0	0	1	0	0	0	0	0	1
115		2	56	1	0	2	2	1	5	15	2	2000	1	1	0	0	1	0	0	1	0	1	1	0	0	1	0	1	0	0	0	1	1	0	0	1	0	0	2	2	0	0	1	0	0	0	0	0	1
116		1	58	1	0	2	2	1	14	15	2	2000	1	0	0	0	0	0	0	1	0	0	0	1	3	0	0	0	0	0	0	0	0	0	0	0	0	0	2	1	0	0	1	0	0	0	0	0	1
117		1	66	1	0	2	2	1	17	3	1	580	1	1	1	1	1	0	0	1	0	0	1	0	0	1	0	1	0	0	0	1	1	0	0	1	0	0	2	2	0	0	1	0	0	0	0	0	1
118		1	59	1	0	2	2	1	19	50	3	6000	1	1	0	0	0	0	0	1	0	0	0	1	3	1	0	1	0	0	0	1	1	0	0	0	0	0	2	1	0	0	0	0	1	1	0	0	1
119		2	45	1	0	2	1	0	9	10	2	1200	1	1	1	0	1	1	1	1	1	0	1	0	0	1	0	1	1	0	0	1	1	0	1	1	0	0	2	1	0	0	1	0	0	0	0	0	1
120		1	64	1	0	2	1	0	3	6	1	600	1	1	0	0	1	0	0	1	0	0	1	0	0	1	1	0	0	0	1	1	1	0	1	1	0	0	2	2	0	0	1	0	0	0	0	0	1
121		1	63	1	0	2	1	0	1	6	1	800	1	1	0	0	1	0	0	1	0	0	1	0	0	2	0	0	0	0	0	1	1	0	1	0	0	0	2	1	0	0	1	0	0	0	0	0	1
122		2	55	1	0	2	1	0	2	3	1	300	1	1	0	0	1	0	0	1	0	0	1	0	0	1	1	0	0	0	0	1	0	0	0	1	0	0	2	3	0	0	1	0	0	0	0	0	1
123		2	63	1	0	2	1	0	15	23	2	2300	1	1	1	0	1	1	1	1	0	0	0	0	0	1	0	1	0	0	0	1	1	0	0	0	0	0	2	1	0	0	1	0	0	0	0	0	1
124		1	52	1	0	3	2	8	18	120	3	12000	1	1	1	0	1	0	0	1	0	1	0	0	0	1	0	1	0	0	0	1	1	1	0	1	0	0	2	2	0	0	1	0	0	0	0	0	1
125		1	61	1	0	2	1	0	12	10	2	1000	1	1	1	0	1	0	0	1	1	1	1	1	2	1	0	1	0	0	0	1	1	0	0	0	0	0	2	1	0	0	1	0	0	0	0	0	1
126		2	45	1	0	4	1	0	2	15	2	1500	1	1	0	0	1	1	1	1	0	1	1	0	0	1	1	0	0	0	0	1	1	0	1	1	0	0	2	4	0	0	1	0	0	0	0	0	1
127		1	57	1	0	2	1	0	14	11	2	1100	1	1	1	0	1	0	1	1	0	0	1	0	0	1	0	1	0	0	0	1	1	0	0	0	0	0	2	4	0	0	1	0	0	0	0	0	1
128		1	61	1	0	2	1	0	13	9	1	900	1	1	1	0	1	0	1	1	0	0	1	0	0	1	0	1	0	0	0	1	1	0	0	0	0	0	2	4	0	0	1	0	0	0	0	0	1
129		1	68	1	0	3	1	0	16	30	2	2500	1	1	1	0	1	1	1	1	1	1	1	0	0	1	0	1	0	0	0	1	1	0	1	1	0	0	2	3	0	0	1	0	0	0	0	0	1
130		1	67	1	0	2	1	0	18	2	1	200	1	1	1	0	1	1	1	1	1	1	0	0	0	1	0	1	1	0	0	1	1	0	0	1	0	0	2	2	0	0	1	0	0	0	0	0	1
131		1	57	1	0	2	1	0	13	10	2	800	1	0	0	0	1	0	0	1	0	0	1	0	0	0	0	0	0	0	0	0	0	0	0	0	0	0	2	1	0	0	1	0	0	0	0	0	1
132		1	58	1	0	4	2	1	21	30	2	4000	1	1	0	0	1	0	0	1	0	1	1	0	0	1	0	1	0	0	0	1	1	0	0	0	0	0	2	4	0	0	0	0	1	1	0	0	1
133		1	53	1	0	5	2	1	13	7	1	1500	1	1	1	0	1	1	0	1	0	0	1	0	0	1	0	1	1	0	0	1	1	1	0	1	0	0	2	1	0	0	1	0	0	0	0	0	1
134		1	49	1	0	4	1	0	3	4	1	700	1	1	1	0	1	0	0	1	0	0	1	0	0	1	0	0	0	0	0	1	1	0	1	1	0	0	2	3	0	0	1	0	0	0	0	0	1
135		1	57	1	0	2	1	0	2	4.2	1	900	1	1	1	0	1	0	0	1	0	0	1	0	0	1	0	0	0	0	0	1	1	0	1	1	0	0	2	2	0	0	1	0	0	0	0	0	1
136		1	35	1	0	5	1	0	1	4	1	580	1	1	0	0	1	0	0	1	0	0	1	0	0	1	0	1	0	0	0	1	1	0	0	0	0	0	2	4	0	0	1	0	0	0	0	0	1
137		1	42	1	0	4	1	0	24	6	1	730	1	1	1	0	1	0	0	1	0	0	0	0	0	2	0	0	0	0	1	1	1	0	1	1	0	0	2	1	0	0	1	0	0	0	0	0	1
138		1	48	1	0	2	1	0	7	5	1	500	1	0	0	0	1	0	0	1	0	0	1	0	0	0	0	0	0	0	0	0	0	0	0	0	0	0	2	3	0	0	1	0	0	0	0	0	1
139		2	41	1	0	4	1	0	14	11	2	1020	1	0	1	0	1	0	1	1	1	0	0	0	0	0	0	0	0	0	0	0	0	0	0	0	0	0	2	3	0	0	1	0	0	0	0	0	1
140		1	51	1	0	2	1	0	11	5	1	500	1	1	1	0	1	0	0	1	0	0	1	0	0	1	0	1	0	0	0	1	1	0	1	1	0	0	2	3	0	0	1	0	0	0	0	0	1
141		1	44	1	0	2	1	0	5	5	1	600	1	1	0	0	1	0	0	1	0	0	1	0	0	1	1	0	0	0	0	1	1	0	0	1	1	0	2	3	0	0	1	0	0	0	0	0	1
142		1	48	1	0	4	1	0	19	7	1	800	1	1	0	0	1	0	0	1	0	0	1	0	0	1	0	1	0	0	0	1	1	0	0	0	0	0	2	1	0	0	1	0	0	0	0	0	1
143		1	45	1	0	4	1	0	19	22	2	2000	1	1	0	0	1	0	0	1	1	0	1	0	0	1	0	1	0	0	0	1	1	0	0	0	0	0	2	3	0	0	1	0	0	0	0	0	1
144		1	52	1	0	3	1	0	39	8	1	800	1	1	0	0	0	0	0	0	0	0	0	0	0	3	0	0	0	0	1	0	0	0	0	0	0	0	1	0	0	0	0	0	0	0	0	0	0
145		2	56	1	0	2	1	0	51	25	2	2600	1	1	0	0	0	0	0	1	0	0	1	0	0	1	0	1	1	0	1	1	1	0	0	0	0	0	2	5	0	1	0	0	0	0	0	0	1
146		2	58	1	0	4	1	0	51	25	2	2700	1	1	0	0	0	0	0	1	0	0	1	0	0	1	0	1	1	0	1	1	1	0	0	0	0	0	2	5	0	1	0	0	0	0	0	0	1
147		1	37	1	0	1	1	0	59	25	2	2400	1	1	0	0	0	0	1	1	0	0	0	0	0	2	0	0	0	0	0	1	1	0	0	0	0	0	2	5	0	0	1	0	0	0	0	0	1
148		1	45	1	0	4	1	0	3	3	1	300	1	0	1	0	0	0	1	0	0	0	0	0	0	0	0	0	0	0	0	0	0	0	0	0	0	0	1	0	0	0	0	0	0	0	0	0	0
149		1	78	1	0	2	1	0	29	10	2	1000	1	0	1	0	0	0	0	0	0	0	0	0	0	0	0	0	0	0	0	0	0	0	0	0	0	0	2	2	0	1	0	0	0	0	0	0	1
150		2	60	1	0	3	1	0	29	60	3	6000	1	1	1	1	0	0	1	0	0	0	1	0	0	2	1	1	1	0	1	1	1	0	1	0	0	0	2	5	0	0	1	0	0	0	0	0	1
151		2	49	1	0	2	1	0	29	20	2	2000	1	1	1	0	0	1	1	0	0	0	0	0	0	4	0	0	0	0	0	1	0	0	1	0	0	0	2	5	0	0	1	0	0	0	0	0	1
152		2	49	1	0	4	1	0	35	5	1	500	1	1	0	0	0	1	0	0	0	0	1	0	0	1	0	0	0	0	0	1	0	0	1	0	0	0	2	5	0	0	1	0	0	0	0	0	1
153		1	61	1	0	2	1	0	49	26	2	0	2	0	0	0	0	0	0	0	0	0	0	0	0	0	0	0	0	0	0	0	0	0	0	0	0	0	0	0	0	0	0	0	0	0	0	0	0
154		2	54	1	0	2	1	0	3	8	1	800	1	1	0	0	0	1	1	0	0	0	0	0	0	3	0	0	0	0	0	0	0	0	0	0	0	0	1	0	0	0	0	0	0	0	0	0	0
155		1	72	1	0	2	1	0	44	50	3	5000	1	1	1	1	0	1	1	0	0	0	1	0	0	4	0	0	0	0	0	1	1	1	1	1	1	0	2	2	0	0	1	0	0	0	0	0	1
156		2	68	1	0	3	1	0	29	18	2	1800	1	1	1	0	0	0	1	0	0	0	0	0	0	2	1	1	0	0	0	1	1	0	0	0	0	0	2	3	0	0	1	0	0	0	0	0	1
157		1	65	1	0	6	1	0	31	20	2	2200	1	1	0	0	0	0	0	0	0	0	0	0	0	2	0	1	1	0	1	1	1	0	0	0	0	0	2	3	0	0	1	0	0	0	0	0	1
158		1	48	1	0	3	1	0	24	15	2	0	2	0	0	0	0	0	0	0	0	0	0	0	0	0	0	0	0	0	0	0	0	0	0	0	0	0	0	0	0	0	0	0	0	0	0	0	0
159		1	65	1	0	2	1	0	32	16	2	1600	1	1	1	1	0	0	0	0	0	0	0	0	0	2	0	1	0	0	1	1	1	0	1	1	0	0	2	3	0	0	1	0	0	0	0	0	1
160		1	51	1	0	2	1	0	4	5	1	550	1	1	1	1	0	0	0	0	0	0	0	0	0	1	0	1	1	0	1	1	1	1	1	0	0	0	2	6	0	0	1	0	0	0	0	0	1
161		1	39	1	0	2	1	0	4	20	2	2000	1	1	1	1	0	1	1	0	0	0	0	0	0	2	0	1	0	0	0	1	1	0	1	0	0	0	2	3	0	0	1	0	0	0	0	0	1
162		2	63	1	0	2	1	0	5	8	1	900	1	1	1	0	0	0	1	0	0	0	0	0	0	1	1	0	0	0	1	1	1	0	0	0	0	0	2	1	0	0	1	0	0	0	0	0	1
163		1	65	1	0	2	1	0	36	5	1	550	1	1	1	0	0	0	0	0	0	0	0	0	0	2	0	1	0	0	1	1	0	0	0	1	1	0	2	6	0	0	1	0	0	0	0	0	1
164		1	50	1	0	5	1	0	30	38	2	3800	1	1	0	0	1	0	1	1	0	1	0	0	0	1	0	1	0	0	1	1	1	0	0	0	0	0	2	1	0	0	1	0	0	0	0	0	1
165		2	60	1	0	2	1	0	44	8	1	850	1	1	1	0	0	0	1	1	0	0	0	0	0	1	0	1	1	1	1	1	1	0	1	0	0	0	2	5	0	0	1	0	0	0	0	0	1
166		2	50	1	0	2	1	0	29	36	2	0	2	0	0	0	0	0	0	0	0	0	0	0	0	0	0	0	0	0	0	0	0	0	0	0	0	0	0	0	0	0	0	0	0	0	0	0	0
167		1	40	1	0	5	1	0	29	39	2	3900	1	1	1	0	0	0	1	0	0	0	0	0	0	3	1	0	1	0	1	1	1	0	1	0	0	0	2	5	0	0	1	0	0	0	0	0	1
168		1	55	1	0	2	1	0	6	7	1	800	1	1	1	0	0	0	0	0	0	0	0	0	0	1	0	1	0	0	1	1	1	0	0	0	0	0	2	5	0	0	1	0	0	0	0	0	1
169		2	45	1	0	2	1	0	6	12	2	1200	1	1	1	1	0	0	1	0	0	0	1	0	0	3	0	1	0	0	1	1	0	0	1	0	0	0	2	5	0	1	0	0	0	0	0	0	1
170		2	58	1	0	2	1	0	4	10	2	1000	1	1	1	0	0	1	0	1	0	0	1	0	0	3	0	1	1	0	0	0	0	0	0	0	0	0	1	0	0	0	0	0	0	0	0	0	0
171		2	48	1	0	2	1	0	4	8	1	900	1	1	0	0	0	1	1	0	1	0	0	0	0	1	0	1	1	0	1	1	0	0	1	0	0	0	2	5	0	0	1	0	0	0	0	0	1
172		2	38	1	0	6	1	0	29	50	3	0	2	0	0	0	0	0	0	0	0	0	0	0	0	0	0	0	0	0	0	0	0	0	0	0	0	0	0	0	0	0	0	0	0	0	0	0	0
173		1	63	1	0	2	1	0	3	10	2	1000	1	1	1	0	0	1	1	0	0	0	1	0	0	1	1	0	0	0	1	1	1	0	1	0	0	0	2	1	1	0	0	0	0	0	0	0	1
174		1	57	1	0	4	1	0	3	10	2	1000	1	0	0	0	0	0	0	1	0	0	0	0	0	0	0	0	0	0	0	0	0	0	0	0	0	0	2	3	0	0	1	0	0	0	0	0	1
175		1	56	1	0	5	1	0	29	50	3	0	2	0	0	0	0	0	0	0	0	0	0	0	0	0	0	0	0	0	0	0	0	0	0	0	0	0	0	0	0	0	0	0	0	0	0	0	0
176		1	64	1	0	2	1	0	29	50	3	0	2	0	0	0	0	0	0	0	0	0	0	0	0	0	0	0	0	0	0	0	0	0	0	0	0	0	0	0	0	0	0	0	0	0	0	0	0
177		1	68	1	0	2	1	0	6	7	1	0	2	0	0	0	0	0	0	0	0	0	0	0	0	0	0	0	0	0	0	0	0	0	0	0	0	0	0	0	0	0	0	0	0	0	0	0	0
178		1	65	2	0	2	1	0	3	15	2	1500	1	1	0	0	0	1	0	0	0	0	1	0	0	1	0	1	0	0	1	1	0	0	1	0	0	0	2	6	0	1	0	0	0	0	0	0	1
179		1	62	1	0	3	1	0	22	7	1	700	1	1	1	0	0	1	1	1	1	0	1	0	0	2	0	0	0	0	0	1	1	0	1	0	0	0	2	6	0	0	1	0	0	0	0	0	1
180		1	65	1	0	2	1	0	7	7	1	750	1	1	1	0	0	1	1	1	0	1	1	0	0	2	0	1	0	0	0	1	1	0	1	0	0	0	2	1	0	0	1	0	0	0	0	0	1
181		1	65	1	0	2	1	0	7	11	2	1100	1	1	1	0	0	1	0	0	0	0	0	0	0	1	1	1	1	0	1	1	0	0	1	0	0	0	2	3	0	0	1	0	0	0	0	0	1
182		2	66	1	0	2	2	9	29	20	2	0	2	0	0	0	0	0	0	0	0	0	0	0	0	0	0	0	0	0	0	0	0	0	0	0	0	0	0	0	0	0	0	0	0	0	0	0	0
183		2	57	1	0	2	2	9	30	35	2	0	2	0	0	0	0	0	0	0	0	0	0	0	0	0	0	0	0	0	0	0	0	0	0	0	0	0	0	0	0	0	0	0	0	0	0	0	0
184		2	45	1	0	4	1	0	35	30	2	0	2	0	0	0	0	0	0	0	0	0	0	0	0	0	0	0	0	0	0	0	0	0	0	0	0	0	0	0	0	0	0	0	0	0	0	0	0
185		2	48	1	0	3	2	9	3	2	1	180	1	1	1	0	0	0	0	1	0	0	0	0	0	1	0	1	1	0	1	1	1	1	1	1	1	0	2	1	0	0	1	0	0	0	0	0	1
186		1	48	1	0	4	1	0	47	30	2	3000	1	1	0	0	0	0	0	1	0	0	0	0	0	3	0	1	0	0	0	0	0	0	0	0	0	0	1	0	0	0	0	0	0	0	0	0	0
187		1	40	1	0	6	1	0	34	25	2	2500	1	1	1	0	0	0	1	0	0	0	1	0	0	2	1	0	1	0	1	1	1	0	0	0	0	0	2	1	0	0	1	0	0	0	0	0	1
188		1	44	1	0	4	1	0	21	22	2	0	2	0	0	0	0	0	0	0	0	0	0	0	0	0	0	0	0	0	0	0	0	0	0	0	0	0	0	0	0	0	0	0	0	0	0	0	0
189		1	70	1	0	2	1	0	29	10	2	1000	1	1	1	0	1	1	1	1	0	1	0	0	0	1	0	0	1	0	0	1	1	0	0	1	0	0	2	5	0	0	1	0	0	0	0	0	1
190		2	65	1	0	2	1	0	29	25	2	0	2	0	0	0	0	0	0	0	0	0	0	0	0	0	0	0	0	0	0	0	0	0	0	0	0	0	0	0	0	0	0	0	0	0	0	0	0
191		2	65	1	0	1	2	9	29	30	2	0	2	0	0	0	0	0	0	0	0	0	0	0	0	0	0	0	0	0	0	0	0	0	0	0	0	0	0	0	0	0	0	0	0	0	0	0	0
192		2	67	1	0	2	1	0	28	20	2	0	2	0	0	0	0	0	0	0	0	0	0	0	0	0	0	0	0	0	0	0	0	0	0	0	0	0	0	0	0	0	0	0	0	0	0	0	0
193		2	52	1	0	2	1	0	28	20	2	0	2	0	0	0	0	0	0	0	0	0	0	0	0	0	0	0	0	0	0	0	0	0	0	0	0	0	0	0	0	0	0	0	0	0	0	0	0
194		1	52	1	0	4	2	9	32	25	2	0	2	0	0	0	0	0	0	0	0	0	0	0	0	0	0	0	0	0	0	0	0	0	0	0	0	0	0	0	0	0	0	0	0	0	0	0	0
195		1	63	2	0	3	1	0	21	20	2	0	2	0	0	0	0	0	0	0	0	0	0	0	0	0	0	0	0	0	0	0	0	0	0	0	0	0	0	0	0	0	0	0	0	0	0	0	0
196		2	48	1	0	2	1	0	5	10	2	1000	1	1	0	0	0	1	1	1	0	0	0	0	0	1	0	0	0	0	1	1	1	1	0	0	0	0	2	1	0	0	1	0	0	0	0	0	1
197		2	67	1	0	2	1	0	8	12	2	1200	1	1	1	0	0	1	1	1	0	0	0	0	0	1	0	1	1	0	1	1	1	1	1	0	1	0	2	1	0	0	1	0	0	0	0	0	1
198		1	64	1	0	2	2	9	36	25	2	2000	1	1	1	0	0	0	1	0	0	0	0	0	0	1	0	1	1	0	1	1	1	0	0	0	1	0	2	5	0	0	1	0	0	0	0	0	1
199		1	59	1	0	2	2	9	9	6	1	0	2	0	0	0	0	0	0	0	0	0	0	0	0	0	0	0	0	0	0	0	0	0	0	0	0	0	0	0	0	0	0	0	0	0	0	0	0
200		1	63	1	0	2	1	0	35	5	1	350	1	1	0	0	0	0	0	1	0	0	0	0	0	1	0	0	0	0	0	0	0	0	0	0	0	0	1	0	0	0	0	0	0	0	0	0	0
201		1	53	1	0	2	1	0	2	5	1	400	1	1	0	0	0	0	0	1	0	0	0	0	0	1	0	0	0	0	0	0	0	0	0	0	0	0	1	0	0	0	0	0	0	0	0	0	0
202		1	51	1	0	4	2	9	29	18	2	1000	1	1	1	1	0	0	1	1	1	1	0	0	0	3	0	1	1	0	0	1	1	1	1	0	0	0	2	6	0	0	1	0	0	0	0	0	1
203		1	69	1	0	2	2	9	4	13	2	990	1	1	1	0	1	0	1	1	0	1	1	0	0	2	0	1	0	0	1	1	0	0	0	1	0	0	2	6	0	0	1	0	0	0	0	0	1
204		1	58	1	0	4	1	0	21	9	1	0	2	0	0	0	0	0	0	0	0	0	0	0	0	0	0	0	0	0	0	0	0	0	0	0	0	0	0	0	0	0	0	0	0	0	0	0	0
205		1	67	1	0	2	1	0	5	10	2	320	1	1	0	0	0	0	0	0	0	0	0	1	5	4	0	0	0	0	0	1	1	1	0	1	0	0	2	5	0	0	1	0	0	0	0	0	1
206		1	62	1	0	2	2	9	19	4	1	0	2	0	0	0	0	0	0	0	0	0	0	0	0	0	0	0	0	0	0	0	0	0	0	0	0	0	0	0	0	0	0	0	0	0	0	0	0
207		1	50	1	0	4	2	9	24	5	1	0	2	0	0	0	0	0	0	0	0	0	0	0	0	0	0	0	0	0	0	0	0	0	0	0	0	0	0	0	0	0	0	0	0	0	0	0	0
208		1	35	1	0	4	1	0	5	10	2	0	2	0	0	0	0	0	0	0	0	0	0	0	0	0	0	0	0	0	0	0	0	0	0	0	0	0	0	0	0	0	0	0	0	0	0	0	0
209		1	49	1	0	4	1	0	21	8	1	0	2	0	0	0	0	0	0	0	0	0	0	0	0	0	0	0	0	0	0	0	0	0	0	0	0	0	0	0	0	0	0	0	0	0	0	0	0
210		1	62	1	0	4	1	0	30	30	2	0	2	0	0	0	0	0	0	0	0	0	0	0	0	0	0	0	0	0	0	0	0	0	0	0	0	0	0	0	0	0	0	0	0	0	0	0	0
211		1	67	1	0	4	1	0	19	10	2	0	2	0	0	0	0	0	0	0	0	0	0	0	0	0	0	0	0	0	0	0	0	0	0	0	0	0	0	0	0	0	0	0	0	0	0	0	0
212		1	54	1	0	2	1	0	25	16	2	0	2	0	0	0	0	0	0	0	0	0	0	0	0	0	0	0	0	0	0	0	0	0	0	0	0	0	0	0	0	0	0	0	0	0	0	0	0
213		1	60	1	0	2	1	0	4	25	2	1000	1	1	1	0	0	1	1	0	1	1	0	0	0	4	0	0	1	0	0	1	0	0	1	0	1	0	2	1	0	0	0	1	0	0	0	0	1
214		1	40	1	0	4	1	0	19	29	2	1160	1	1	1	1	1	1	1	1	0	1	1	0	0	2	0	1	1	0	1	0	0	0	0	0	0	0	1	0	0	0	0	0	0	0	0	0	0
215		1	33	1	0	4	1	0	9	5	1	1500	1	1	0	0	0	1	1	1	0	0	0	0	0	2	1	0	1	0	1	0	0	0	0	0	0	0	1	0	0	0	0	0	0	0	0	0	0
216		2	39	1	0	6	1	0	14	12	2	0	2	0	0	0	0	0	0	0	0	0	0	0	0	0	0	0	0	0	0	0	0	0	0	0	0	0	0	0	0	0	0	0	0	0	0	0	0
217		2	25	1	0	6	1	0	14	25	2	0	2	0	0	0	0	0	0	0	0	0	0	0	0	0	0	0	0	0	0	0	0	0	0	0	0	0	0	0	0	0	0	0	0	0	0	0	0
218		2	73	2	0	2	1	0	1	21	2	1200	1	1	0	0	0	0	1	1	0	0	1	0	0	1	1	0	0	0	0	1	1	0	1	0	0	0	2	1	0	0	1	0	0	0	0	0	1
219		1	40	1	0	2	1	0	4	3	1	200	1	1	1	0	0	0	1	1	0	0	1	0	0	1	0	1	0	0	0	1	1	0	1	1	0	0	2	6	0	0	1	0	0	0	0	0	1
220		2	54	1	0	2	1	0	5	3	1	300	1	1	0	0	0	1	0	0	0	0	0	0	0	1	1	0	0	0	1	1	1	1	0	0	0	0	2	6	0	0	1	0	0	0	0	0	1
221		1	49	1	0	3	1	0	4	15	2	800	1	1	1	0	0	0	0	1	0	0	1	0	0	1	0	1	0	0	0	1	1	0	1	1	0	0	2	5	0	0	1	0	0	0	0	0	1
[truncated: 47 more columns]
